# Supplementary material for: Systemic Interplay of BDNF and Serotonin Pathways Defines Behavioral and Molecular Responses to Midbrain 5-HT7 Overexpression and Chronic Ethanol Consumption
Source: Biomolecules. 2026 Jan 8;16(1):106. doi: 10.3390/biom16010106 (PMC12838814; doi:10.3390/biom16010106)
Supplement: Supplementary file 1 [file biomolecules-16-00106-s001.zip]

Archive with 2 entries (2 files):
- biomolecules-4029717-supplementary.pdf
- biomolecules-4029717-original-images.zip
